# Supplementary material for: Experience in different modes of delivery in twin pregnancy
Source: PLoS One. 2022 Mar 11;17(3):e0265180. doi: 10.1371/journal.pone.0265180 (PMC8916635; doi:10.1371/journal.pone.0265180)
Supplement: S1 Data — (XLSX) [file pone.0265180.s001.xlsx]

## Sheet: 工作表1
delivery mode	Chart no.	Age	Multipara	GA(simplified)	Twin A presentation	Twin B presentation	Twin A weight	Twin A A/S 1’	Twin A A/S 5’	Twin B weight	Twin B A/S 1’	Twin B A/S 5’	Maternal disease ( H/T, preeclampsia, DM, GDM)	Maternal disease	Maternal postpartum condition	Blood loss	Laceration degrees	Materanl infection	Maternal ICU	Maternal hospital stay (day)	Neonatal outcome (Admission to NICU, ICH/IVH, RDS, TTN, Neonatal death)	Fetal NBC admission	Fetal ICU admission	IVH	RDS	TTN	NB death
NSD	13599-	35	0	37	V	F	2680	9	10	2120	9	10	0			200	2	0	0	3	0	0	0	0	0	0	0
NSD	13568-	32	0	35	V	V	2145	9	10	2460	8	9	0			300	2	0	0	3	0	0	0	0	0	0	0
NSD	13521-	31	0	37	V	F	2350	9	10	2615	9	10	0			150	2	0	0	3	0	0	0	0	0	0	0
NSD	9077-	37	0	37	V	V	2370	9	10	2645	9	10	0			150	2	0	0	3	0	0	0	0	0	0	0
NSD	13597-	30	0	38	V	V	2500	9	10	2510	9	10	0			200	2	0	0	2	0	0	0	0	0	0	0
NSD	13458-	39	0	37	V	V	2555	9	10	2505	9	10	0			150	2	0	0	3	0	0	0	0	0	0	0
NSD	8758-	32	0	36	V	V	2050	9	10	2190	9	10	0			150	2	0	0	4	0	0	0	0	0	0	0
NSD	11205-	33	0	36	V	B	1915	9	10	2380	9	10	0			150	2	0	0	3	0	0	0	0	0	0	0
NSD	HD891-	32	0	39	V	V	2360	8	9	2325	8	9	0			150	2	0	0	4	1	1	0	0	0	0	0
NSD	HD959-	27	0	34	V	V	2190	8	9	2095	8	9	0			150	2	0	0	1	0	0	0	0	0	0	0
NSD	HC733-	31	0	34	V	V	1945	8	9	1795	8	9	1	DM		150	2	0	0	3	0	0	0	0	0	0	0
NSD	HF212-	39	1	37	V	V	2550	9	10	2235	9	10	0			150	2	0	0	3	0	0	0	0	0	0	0
NSD	HF341-	32	1	37	V	V	2855	9	10	2720	7	10	0			150	2	0	0	3	0	0	0	0	0	0	0
NSD	H9490-	27	0	38	V	F	3210	9	10	3050	9	10	0			150	2	0	0	3	0	0	0	0	0	0	0
NSD	HF536-	20	1	38	V	V	2115	9	10	2670	9	10	0			150	2	0	0	3	0	0	0	0	0	0	0
NSD	HF366-	29	0	32	V	F	1675	9	10	1685	9	10	0			150	2	0	0	3	1	0	2	0	0	0	0
NSD	HC773-	38	1	34	V	V	1878	8	9	2084	8	9	0			150	2	0	0	2	1	1	1	0	0	0	0
NSD	HD401-	34	1	36	V	F	2512	8	9	2154	8	9	0			150	2	0	0	3	1	1	0	0	0	0	0
NSD	HF892-	27	0	35	V	B	1954	8	10	1524	7	9	0			200	2	0	0	3	1	0	2	1	1	0	0
NSD	HD247-	36	0	37	V	V	2116	8	9	1758	7	9	0			150	2	0	0	3	1	1	0	0	0	0	0
NSD	HF993-	32	1	38	V	V	2386	9	10	2608	9	10	1	GDM		150	2	0	0	4	1	1	0	0	0	0	0
NSD	HD919-	34	1	34	V	V	2024	6	8	2092	6	8	0			150	2	0	0	3	1	0	2	0	0	2	0
NSD	HA912-	37	0	37	V	V	2196	9	10	1920	9	10	0			150	2	0	0	3	1	1	0	0	0	0	0
NSD	HG112-	31	0	35	V	V	2014	9	10	2492	7	9	0			200	2	0	0	3	0	0	0	0	0	0	0
NSD	HA382-	31	0	39	V	V	3004	9	10	2350	6	9	0		PPH	1000	2	0	0	4	1	1	1	0	0	1	0
NSD	H9786-	33	0	34	V	V	2278	8	9	1588	8	9	1	GDM		150	2	0	0	4	1	0	2	0	0	0	0
NSD	H7112-	40	1	33	V	F	1778	8	9	1446	5	7	1	pre-eclampsia		150	0	0	0	3	1	0	2	0	0	0	0
NSD	H3618-	32	0	38	V	F	2320	9	10	2380	3	5	1	pre-eclampsia		200	2	0	0	3	1	1	1	0	1	0	0
NSD	HB826-	32	1	34	V	B	1908	6	8	2222	8	9	0	hyperthyroidism		150	2	0	0	3	1	0	2	0	1	0	0
NSD	HG464-	35	0	38	V	V	2330	9	10	2544	9	10	0			300	2	0	0	3	0	0	0	0	0	0	0
NSD	HG469-	33	0	35	V	V	2062	8	9	2006	8	9	0	PPH, s/p cx cerclage		150	2	0	0	3	1	0	2	0	2	0	0
NSD	HG485-	38	0	37	V	V	2606	9	10	2626	9	10	1	GDM		150	2	0	0	3	0	0	0	0	0	0	0
NSD	H4308-	36	0	35	V	V	2206	7	8	2196	8	9	0	PPROM		300	2	0	0	3	1	0	2	0	0	0	0
NSD	HF852-	32	0	36	V	V	1994	9	10	2402	9	10	1	pre-eclampsia		200	2	0	0	3	1	1	1	0	0	0	0
NSD	HG547-	30	0	37	V	V	2552	9	10	2164	9	10	0			200	2	0	0	3	1	2	0	0	0	0	0
NSD	HC164-	29	1	37	V	V	3164	9	10	3386	9	10	0			150	2	0	0	3	0	0	0	0	0	0	0
NSD	HF128-	32	1	35	V	V	1902	9	9	2278	9	9	0	PPROM		150	2	0	0	3	1	2	0	0	1	0	0
NSD	HF660-	30	1	36	V	V	2194	9	10	2222	9	10	0			150	2	0	0	3	1	2	0	0	0	0	0
NSD	HG935-	38	0	39	V	V	2162	9	10	2320	9	10	0			300	2	0	0	3	1	1	0	0	0	0	0
NSD	H5654-	28	0	34	V	F	1860	7	8	1948	6	7	0	PPROM		150	2	0	0	3	1	0	2	0	0	1	0
NSD	HF021-	41	0	38	V	V	2536	9	10	2554	9	10	0	advanced maternal age		100	2	0	0	4	0	0	0	0	0	0	0
NSD	H6707-	30	1	38	V	V	2212	9	10	2078	9	10	1	pre-eclampsia		150	2	0	0	3	1	2	0	0	0	0	0
NSD	HF177-	23	1	38	V	F	2186	9	10	2316	9	10	0			150	2	0	0	3	1	1	0	0	0	0	0
NSD	HH349-	32	1	36	V	F	2418	9	10	2354	3	8	0			200	2	0	0	3	1	1	1	0	0	1	0
C/S	12816-	29	1	33	B	B	1840	7	8	1920	7	8	0			200		0	0	6	0	0	0	0	0	0	0
C/S	13605-	41	0	38	B	T	2520	9	10	2260	9	10	0			500		0	0	5	0	0	0	0	0	0	0
C/S	12648-	36	0	37	V	V	1965	9	10	3105	9	10	0			800		0	0	7	0	0	0	0	0	0	0
C/S	9294-	33	0	38	V	V	2450	9	10	2380	8	9	0			900		0	0	6	0	0	0	0	0	0	0
C/S	13243-	33	0	34	F	F	2100	4	6	1895	4	7	1	PIH		1000		0	0	5	1	0	2	0	0	0	0
C/S	13746-	37	0	37	B	B	2750	8	9	2740	8	9	0			600		0	0	5	0	0	0	0	0	0	0
C/S	5947-	37	1	38	F	V	2435	9	10	2715	9	10	0			650		0	0	6	0	0	0	0	0	0	0
C/S	11799-	33	0	37	V	V	1885	9	10	1855	9	10	0			500		0	0	5	0	0	0	0	0	0	0
C/S	12748-	30	0	37	V	F	2540	8	9	2660	8	9	0			700		0	0	5	0	0	0	0	0	0	0
C/S	3777-	35	0	37	B	B	2245	9	10	2015	9	10	0			400		0	0	5	0	0	0	0	0	0	0
C/S	13895-	37	0	38	B	B	2600	8	9	2500	8	9	1	PIH		1000		0	0	5	0	0	0	0	0	0	0
C/S	HB892-	30	0	32	V	B	965	4	7	690	4	7	0			400		0	0	5	1	0	2	0	1	0	0
C/S	HD958-	39	1	37	V	B	2360	9	10	2690	9	10	0	hyperthyroidism		400		0	0	6	0	0	0	0	0	0	0
C/S	HB760-	31	1	37	F	F	2555	9	10	2465	9	10	0	Thalassemia		500		0	0	6	0	0	0	0	0	0	0
C/S	H0487-	51	0	37	V	V	2445	9	10	1835	9	10	0	PIH, GDM		1200		0	0	6	0	0	0	0	0	0	0
C/S	HB496-	34	0	35	B	B	2085	9	10	2020	9	10	1	pre-eclampsia		500		0	0	6	0	0	0	0	0	0	0
C/S	H6982-	36	0	39	B	V	2440	9	10	2440	9	10	0			400		0	0	6	0	0	0	0	0	0	0
C/S	H8602-	33	0	37	V	V	2400	9	9	2600	9	9	0	myoma		400		0	0	5	0	0	0	0	0	0	0
C/S	H7429-	43	1	36	V	V	2440	9	10	2705	9	10	0			550		0	0	5	0	0	0	0	0	0	0
C/S	HF349-	29	0	34	B	F	1895	6	8	1815	8	9	0			700		0	0	6	0	0	0	0	0	2	0
C/S	HD930-	34	0	37	V	F	2510	8	9	1940	8	9	0			1000		0	0	6	1	0	2	1	0	2	0
C/S	HD896-	32	0	36	V	V	2490	8	9	2400	8	9	1	pre-eclampsia		1400		0	0	6	0	0	0	0	0	0	0
C/S	HF722-	41	0	36	V	V	2696	9	10	2256	9	10	0			700		0	0	6	0	0	0	0	0	0	0
C/S	HB575-	37	0	32	B	B	1920	7	9	1405	7	8	0			1200		0	0	5	1	0	2	0	2	0	0
C/S	H6146-	27	0	36	B	F	2582	9	9	2504	9	9	0			1200		0	0	5	0	0	0	0	0	0	0
C/S	HD662-	29	0	32	B	V	1730	7	8	1820	7	9	0	PPROM	R/O pulmonary embolism, admission to ICU	200		0	1	6	1	0	2	0	0	2	0
C/S	HD433-	33	0	39	V	V	2800	9	10	3110	9	9	0			400		0	0	6	1	0	1	0	0	0	0
C/S	H7836-	34	0	38	V	V	2876	9	10	2892	9	10	1	GDM		700		0	0	5	0	0	0	0	0	0	0
C/S	H2997-	31	0	35	B	B	2486	6	9	2100	6	9	0	PPROM		1200		0	0	6	1	0	2	0	1	1	0
C/S	H9325-	36	0	36	V	V	2508	8	10	2314	9	9	0			450		0	0	6	0	0	0	0	0	0	0
C/S	H7749-	35	0	37	V	F	2686	8	9	2672	8	9	0	cx incompetence s/p cerclage		800		0	0	6	1	2	0	1	0	0	0
C/S	HD370-	35	0	37	B	V	2706	9	10	2656	9	10	0			1000		0	0	6	0	0	0	0	0	0	0
C/S	HF886-	36	0	36	V	F	2152	8	9	2182	8	9	1	GDM		400		0	0	5	1	2	0	0	0	0	0
C/S	HD873-	35	1	36	V	V	2310	9	10	2322	9	10	0			1200		0	0	5	0	0	0	0	0	0	0
C/S	HG740-	35	1	36	B	V	2142	9	10	2620	9	10	0			1200		0	0	6	1	0	2	0	0	2	0
C/S	HC446-	30	0	36	B	V	2272	8	10	2632	9	10	0			700		0	0	6	1	1	0	0	0	1	0
C/S	HE014-	26	0	37	V	V	2728	9	9	2682	9	9	0		PPH	400		0	0	6	0	0	0	0	0	0	0
C/S	HD565-	37	0	31	B	T	984	8	9	1480	7	9	0	discordant twin	placenta accreta and partial percreta	600		0	0	6	1	0	2	0	2	0	0
C/S	HG914-	29	0	34	B	V	2642	5	8	2366	7	9	0			400		0	0	6	1	0	2	0	0	2	0
C/S	H6019-	42	0	36	V	V	2138	8	9	2420	9	9	0			1050		0	0	6	1	1	0	0	0	0	0
C/S	HG671-	34	0	38	B	V	2096	8	9	2332	9	9	0			400		0	0	6	1	1	0	0	0	0	0
C/S	H9473-	35	0	31	V	B (en-caul)	1370	7	8	1382	6	8	1	PPROM, GDM, PIH		800		0	0	5	1	0	2	0	0	0	0
C/S	HG077-	37	0	36	V	V	2218	9	10	2138	9	10	0			700		0	0	5	1	1	1	0	1	0	0
C/S	HG865-	30	0	37	B	V	2280	9	9	2392	9	9	0			1200		0	0	6	1	1	0	0	0	0	0
C/S	H9965-	45	0	32	V	B	1414	7	9	1730	7	8	0	PPROM		1300		0	0	6	1	0	2	1	2	0	0
C/S	HG932-	37	0	36	B	V	2530	9	9	2372	9	9	1	GDM, preeclampsia		1200		0	0	6	0	0	0	0	0	0	0
C/S	HB873-	32	1	37	V	B	2460	7	9	2376	7	8	0			1300		0	0	7	0	0	0	0	0	0	0
C/S	HA229-	33	0	36	B	V	1852	8	10	2372	8	9	0			1000		0	0	6	1	1	1	0	0	1	0
C/S	H3196-	33	1	34	V	V	2448	8	9	2276	9	9	0	s/p cx cerclage and tocolysis		500		0	0	5	1	0	2	0	0	0	0
C/S	HF163-	36	0	36	V	B	2566	9	9	2124	9	9	1	GDM, pre-eclampsia		1150		0	0	5	1	0	2	0	0	2	0
C/S	HC815-	32	0	38	V	V	2460	6	8	2326	6	8	1	pre-eclampsia		600		0	0	5	1	0	0	0	0	0	0
C/S	HH112-	36	0	37	V	B	3084	6	8	2026	7	9	1	pre-eclampsia		1200		0	0	6	1	2	0	0	0	2	0
C/S	HD810-	41	0	37	V	V	2282	8	9	1846	8	9	1	pre-eclampsia		400		0	0	6	1	1	1	0	0	1	0
C/S	HF190-	38	1	37	V	B	2406	8	9	3110	8	9	0			400		0	0	6	0	0	0	0	0	0	0
